# Supplementary material for: Prevalence of Sleep Disorders, Risk Factors and Sleep Treatment Needs of Adolescents and Young Adult Childhood Cancer Patients in Follow-Up after Treatment
Source: Cancers (Basel). 2022 Feb 13;14(4):926. doi: 10.3390/cancers14040926 (PMC8870170; doi:10.3390/cancers14040926)
Supplement: Supplementary file 1 [file cancers-14-00926-s001.zip]

Archive with 1 entries (1 files):
- cancers-1584664-supplementary.pdf
